# Supplementary material for: Complete Mitochondrial Genome Sequence and Phylogenetic Analysis of Procambarus clarkii and Cambaroides dauricus from China
Source: Int J Mol Sci. 2023 Jul 10;24(14):11282. doi: 10.3390/ijms241411282 (PMC10379448; doi:10.3390/ijms241411282)
Supplement: Supplementary file 1 [file ijms-24-11282-s001.zip]

Archive with 4 entries (4 files):
- S1--Mitogenome sequence of Procambarus clarkii.fna
- S2--Mitogenome sequence of Cambaroides dauricus.fna
- S3--Mitogenomic annotations of Procambarus clarkii downloaded from Bankit submission tool of Genbank.txt
- S4--Mitogenomic annotations of Cambaroides dauricus downloaded from Bankit submission tool of Genbank.txt
