# Supplementary material for: Complete Mitochondrial Genome Sequence and Phylogenetic Analysis of Procambarus clarkii and Cambaroides dauricus from China
Source: Int J Mol Sci. 2023 Jul 10;24(14):11282. doi: 10.3390/ijms241411282 (PMC10379448; doi:10.3390/ijms241411282)
Supplement: Supplementary file 1 [file ijms-24-11282-s001.zip › S2--Mitogenome sequence of Cambaroides dauricus.fna]

>Cambaroides dauricus
ATTTGGGGATGATTCCCCCCCCAAATAATTTTTAGAAAGTGAGTTAAAAGTTATTATATTTATGTAATAAGGGCTTAAAATTTAATTAATTAGAAGGAGAAATAATTTAATAAAAATTGATAAATTTAAAATTTGACTAAAATTTAAAAGGGAAATTCTTAAGGAGCAAATTAATTTAATTAATTTGGAAGCTAAAAAAATTGAAATATTGAAATTTTTTTATAAATGTTCTTGGTATAATAGGTATAATTAAGGAAATAAAATTTTAGAAACTAATTGTATTAAATTTTTATAAACGGGGGGAAATAAAAAAAAATTTCAAGGATTTAATATATTATTTTAATTTTATTAGTTATTAGTAGTATAGTAATTAATTGTATTTAAATTTCTAGTAGAATTCAAATTTAAAATAAAATATAGACATGATTATGAAGAAAAAGAAAAAAGAAAGATGGAAAAATAAATTAATAATAGGTTAATTTAGAAAGACTAATATTAATTTATATATATATATATATATATATATATTTATAGATATATATATATATTTATAGATATATATATATATTTATAGATATATATATATATTTATAGATATATATATATATATATATATTTATAGATATATCTAGATTTATAGATATTCTAGATTTATAGATATTCTAGATTTATAGATATTCTAGATTTATAGATATTCTAGATTTATAGATATTCTAGATTTATAGATATTCTAGATTTATAGATATTCTAGATTTATAGATTTATAGATTAGTATACTTATAGAATTGTATTTATATACAAAGGAATTTCACCATTTCTTGAAAGATCAAAATTTTCTGTGCTGTTTACACTAATATACAAAGATACTTTATAAATAGAGATTTGAACGGAATTTAACCGCTCAAGGATTAAGTTAGAAGCTTACTCTTAAACATTAAATCTCCTTAATAGGAAATAAATTCAATTTTACCATTAACAGTGGTATACCTCTTTTTGGTTTCTATTAATTTGTTAATAATATTTCTTAAATTAAAGAAGGCGTTTAGTAATATGTTGTTTTTTTCTCCTAGGTTTACTAAGGCCAAAAAGTTTGATTTTTGCTTAAAGTTTTGTTTTATAACTATCTAGTATATGCAAATTTTAGTGTTAAGGTATTTATTTAAAATAAATAGTATAAAAGCAATATTTAATATTAATGTATAAGGAAAATCTTGACTTAGTGAATTATAAGAAATTTGAGAAAATCTTGTGCCAGCAGTCGCGGTTAGACTTGGGAGTTAAATAAAATTTATTAGTAAAAGTTAATTGTATTATAGTTAAGATAAAGGGTTGTATAAATAAAAAGTGAAATTATTATTTTTTATAAAAGTTTATATAACTATAAAATAATGAAGCTAGCAAAATTAAGGTATGGAATAGGATTAGATACCCTAGTACACTTAATTTTAATTTTAGAATACTAGGATACTAAGAGTTATGTTCTTGAAATTTAAAAAATTTGGCGGTATTTTAGTCTAGTTAGAGGAACCTGTTTTATAAACGATACTACACGCATTATCTTACTTCTTTTTGTATTCAGTTTGTATACCGTCATTATTAGATAATTTGAGAAATAACATTATTAGGATCAATATTTTGAGTATATTAGATCAAGGTGCAGCTTATAAATAAGAAAAAATGGGTTACAATAAAATTTATTTATTAACGGAGTTAAAATTTAAAAATTTTAATGAAGGAGGATTTAATTGTAAAATAAGAAATAATAAGATTTTTTGATAAAAGCTCTAAATTATGTACATATCGCCCGTCGCTTCCATTTAAGGTGGAATAAGTCGTAACATAGTAGAGGTACTGGAAAGTGTCTCTAGAATTAAAATAAAAGTTTATAGTTATTATCAAAATAAAGCTAAAATTAGCGTTTCGTTTACACCGAAAAGGTTATCGTTTAACTCGATTTATTTTGATTACACAAGATTGTTTATAATTATAATAGGAAAAAGATTTTAATTGGAAAAGTAGAGTGAATCGAAATTTTATAAAGAATTTAGAAAAGTACTGTAAAGGAAATCTGAAATAATTGAAAATTTAATATTTGTAAAGTAATAATAAAATTATGTACCTTGTGTATCAGGGGCATTTAAATTTATTTATATATTTATAAGAATCTCGAAAGAGGAATAGCTAGCTTAAAAAATGAGTTTTTGTGGCAAAAAAATTTATAATTTTATTCTAGGAGTGAAATATTAGTCGTGTCCTCTGATATCTAGTTTTTTAAAAAGTAAGTTTAAATTAGCATTTTTATTAATTTTATAAAAAAGGTAAAAGTAGGAGGGGAAAGCTTCTTACTACTCTAATTTATAAGAAAATAAGGAAATTAGGTTTAACTAGGCTTAAAATTAGCTATGTTTTTAAAGTGTTACAAATAATGCTTAAATGAAGAATATTTATATTTTCTTTAAATTTTTATTAAAAATTATTTTAAAATTTAATTTATTTAGTTATAATGAATGTATTAGTAGATTATTAAGGTATTTAAAAAATATAAAATTATTTAGAAATTTTATTAAACTTTTTTTTTATTTAAGGAATTCGGCAAAGATTATTTCTGCCTGTTTAACAAAAACATGTCTGTATGAAAGGTATATAAAGTCTAACCTGCCCATTGGAAACTAAAAGGCCGCGGTATTATGACCGTGCAAAGGTAGCATAATAATTAGTCTTTTAATTGAAGGCTAGAATGAATGGTTGGACAAGAAATTAGCTGTCTTAGGTAAAAATATTAAATTTAACTTTTAAGTGAAAAGGCTTAAATAAATTAGAGGGACGATAAGACCCTATAAAACTTTTATATTTATAATTTAATAGAAATCTTTGTTTACAAAAATTTAAGTTAGAATATTTTATTGGGGCGATAAAGATAAAATTTTAGGTAACTGTTTTTATTTTTTAACAATAATATCTGAATATTGGATCCTAAAAAAGATCAAAAGATTAAGTTACTTTAGGGATAACAGCGTTATTTTCTTTAAGAGTTCATATCGACGAGAAAGTTTGCGACCTCGATGTTGAATTAAAAGTTCTTTGTGGGGCAGAAATTACAAAAGAAGGTCTGTTCGACCTTTAAAATTTTACATGATTTGAGTTCAAACCGGTGTAAGCCAGGTTGGTTTCTATCTTCTAAGCAGGTAAAAATTATTTTAGTACGAAAGGATTAAATAATTAAAATATTTTTGTTAGTTTGGCAGAAAAGTGCATTAGATTTAGAATTTAAAAATATAGGGGTTTCTATAACTAATAAAAATGCTTAGACACTTGGAAGTTATATTAATTATAATTATTAATTATTTAATTTTGATTATTTGTGTATTATTGGGGGTAGCTTTTGTGACTCTTCTTGAGCGAAAGATTTTAGGCTACATTCAGTTTCGTAAAGGCCCAAATAAGGTTGGGTTTTTAGGGCTATTACAACCTTTTTCAGATGCAGTAAAACTTTTTTTAAATGAACAAATAAAGCTTTCTTTTACAAATTTTTTACCTTATTATATTTCACCAGCTTTTAGTTTGTTTATTTCTTTAATTATATGGGGAATTCTACCTTATGAGAGGGGGTTTCTTAATATAAACTTAGGAGTATTATTTATTTTATGTTGTTTAAGTTCAGGAGTTTATCCTTTAATAATGGCAGGTTGGTCTTCAAATTGTAAATATTCTTTGTTAGGAAGTCTTCGGGCAGTAGCTCAAACTATCTCTTATGAGGTAAGATTAGCTTTAATTTTATTATCTTTTATTTTTTTAGTTGAGAGATTTAATTTTAAGGTATTTGTTGAGTATCAAAAGAGAATGTGATTTTTATGAATTTCTCTCCCTTTATCGATAATTTGATTTTCATCTTGTTTAGCTGAGACTAATCGTACTCCTTTTGATTTTTCTGAGGGAGAATCAGAATTAGTTTCAGGATTTAATACTGAGTATAGAAGAGGAGGATTTGCATTAATCTTTATAGCAGAATATTCATCTATTTTGTTTATAAGTATAATTTTTATTTTACTTTTTTTAGGAACCTCTCCCTTAAGGGTAATTTTTTATCTACAGGTAACTGGCATAAGATTTGTATTTATTTGAGTTCGAGGAACATTACCACGATTTCGTTATGATAAATTAATATACTTAGCTTGAAAAAGGTTTTTACCCGTTTCATTAAATTATTTAATTTTTTTTATAGGCTTAAAGTTAAGTTTATTTTGTTTAGTTGTGCTAGTTTAGAAAGAGGCGGAGAGTAGTTTAAAAGGTAAAATATTAGTTTTGGATTCTAAAGATAATTTTGTTTTCTCCGAAGTTAAAAATTGGGATTTCCCCTACTAATGCTTTCAAAACATTTATTTTAAAATAAACTAAATTTTCATTTAAGATACTTATCTCATAAGGAAATTACGAGTGGGTTGATAATATAATATAAAAAATAAAGAAGTGATAAGGTTTGACCTACTAAAATATAAGGTGGCTCAACTGGTCGTGCTCCAATTCAGGTTAATAGAATTACTAATGAAACTAAAATTCAGAATAGGAATTGGTTTAGTGGATAAAATGTTAATCTTCGAAATTTAGAGAAATGAGTAAAGGGTAAAATAGCAAGAATGGAAATTGATGCCACCAGAGCAATTACTCCTCCTAATTTGTTAGGAATAGAACGAAGGATTGCATAAGCAAAAAGGAAATACCATTCAGGTTGAATATGAATTGGAGTAACTAAGGGATTTGCTGGAATAAAATTGTCTGGGTCTCTTAATAGATATGGAGCTAAAAAGGTTAATAAGAGTAGAAATAAAATTAAGATTATAAATCCAAATAAATCTTTAAAACTAAAGTAAGGGTGAAAGGGAACTTTATTTAAAGATCTATTTACCCCTAAGGGATTATTTCCTCCTGTTTCATGAAGAAAAAGGATATGTACTATTGTTAGAGCTGAAATAATAAAGGGGAAAAGAAAATGAAAGGAAAAAAATCGAGTTAAAGTTGCATTATCTACAGCAAACCCCCCTCAAATCCATTGGACTAGGTCGGTTCCTAAATAAGGAATAGCTGAAAAGAGGTTAGTAATAACAGTTGCTCCTCAAAAAGATATTTGACCTCATGGAAGCACATATCCGAGGAAAGCTGAAGCTATTGTTAAAAAAAAAATTAAAACTCCTACTATTCAAGTATGGAAATAAGTATAAGAGCTATAATAAATTCCTCGCCCAATATGCAAATATAAACAAATGAAAAAAAAGGACGCCCCATTAGCATGTAATGTTCGTAATATCCACCCATAATTTACGTCACGACAAATATGAATAACACTTGAGAATGCTATTTCAATATTAGGAGTGTAATGTATAGAAAGAAACAAACCGGTTAGAATTTGGGTTACTAGACATAAACCTAAGAGTGACCCAAAATTTCATAAGAAGGAAATGTTTCTTGGAATAGGTATATCAATAAGAGCATTGTTAACAATTTTGAATAAAGGGTGGCTTTTTCGTAAGGAAATTAGCATTAGTTATTTGTCCGCATAGGACTAGAGTAGATATTAATAATTTTAACTACAACAAATAAAGTTAATAAAAGATAAGTAATTAAAAATAAAGTAAAAAATATAGAGGAATGTCTATAAATAGTTCTAACCAAAAGAGAGGTATAATCAAATCTATTAGATACTATTAAGGAAGAGGATACAATTTTAAATTTAGTAGAAACAAGCAAAGGGTCAGTAAAAGTAAAACCAATTAAAATTGAAAATAAAGTAAATAAAGTTGCTAGGTGTAAAAAATTCGGAGAAAGGTAAAAAATTTCATTTGATGCAAGTGAAGCAATATAAATAAATAATACTAATATTCCCCCTAAGAAAATAATAAATAAAATATAAGAAAACCAAAAAGATAGATTTCTTAGCCCTGAAGAAACACAAATAAGAATTGTTTGAACAAATAATGCTAACCCTATAGATAAAGGATGGGACAGCCGAGTAAATAGCATGGAGATAGTTAAGATAAAAGGTAAATAAAAAATAAAAATTTTAAAAATAAATTTAATGTTTTAAGAATAATATTCATTTTTGGTTTACAAGACCAAGGTTTTATTTAAACTATAAAAACTAATGATTGCTTTAATTTTAATTAATTTTTGTTCTTTGGTAATGTTGTTTTGTGGCTTATTATCTTTTGTCTCAAATCGAAAGCATTTATTGAATACTTTATTGAGTTTAGAATTTATTATATTAGGTGTTTTTTGAATTATAAGGTTAAATATTTCTGGAGTTGGTATAGAGATTTATACTGTCTTATTTTTTTTAACTTTGGGTGTTTGTGAAGGTGCTTTAGGCTTATCTTTACTAATTTCAGTTGTTCGCTCCCATGGAAATGATTATTTTAGAAGGTTTAATCTCTTATAATGTTAAAGTTTTTATTAATAAATGTAATAATAATATTTATAATTAAAAATTGAAGAGTAGTTCAATTATCGTTTCTTTTAATATGTTTTTTAGTTTTTTGTGGGGTAGGCCATGATTTTTATATATTTAATTTAGGTAGCCAGTTAGGAACTGATTATTTAGGAGGGGCTTTAATTATATTGAGAGTTTGGATTAGAATATTAGTTATTTACAGAAGCCAAAAAATTAATAAAACAGATAATTTTTCTTCTATATTTTTATTAGTTAATTTAATTCTTTTAGGAGCTTTATTAATAACTTTTTCTTCTATAGATTATTTAATATTTTATTTAAGGTTTGAGAGATCTCTTATTCCTACTTTAATTTTAATTTTAGGCTGAGGATACCAACCAGAACGTATTCAGGCTGGTATTTATATATTATTTTATACTTTATTTGCTTCTTTACCTTTATTAGTTTCATTGATTAGATTATACAATTTAGGGGGAAGACTGATAATAGGTTTAGTTTTAAAAACCATAAGGGAGAGATTAATTAGTATATTATGATATTTTTGTACTATTTTTGCTTTTGTTGTAAAATTACCTATATACATATTTCATTTATGACTACCTAAAGCTCATGTAGAGGCTCCTGTAGCTGGTTCTATAATTTTAGCAGGAGTGCTATTGAAACTGGGGGGATATGGTTTAATTCGAGTTTTAAGGTTATTTTCTAGGACTAATAAAATATTTTCTTGGTTGTGAGTAAGAGTAAGGATTCTGGGAGGAGTTATTGTTAGTTTTATATGTTTACGGCAAGTAGATATCAAATCTTTAATTGCTTATTCTTCGGTAGCCCATATAAGGTTAGTTTTAAGGGGTTTAATTGTGTTTAATTGATGGGGTTTAAATGGAGCTGTTATTGTTATATTAGGGCATGGGCTATGTTCATCTGGTTTGTTTTGCCTATCTAATATTATTTATGAACGATTAGGAAGACGAAGACTAATTATTAATAAAGGATTATTAAATCTAATACCTTCATTAGGTTTATGATGATTTTTATTAAGAGTATCAAATATAGCGGCTCCTCCTACATTAAATTTATTAGGTGAAATTAATTTGATTACAAGAATTATTAGCTGAAGAAAAATTAGAATAATTGGAGTAGCTGGACTTTCTTTTTTTAGAGCGGCATACACTTTATACATATATTCATTAAGTCAGCACGGAATATTTTTTAATTCTTTATTTTCTTGTTGTTCTGGAAAAATAAATGAATATTATGTGTTAAGACTTCATTGACTTCCTTTAAATTTTTTAATTATAAAGAGGATTTTAGTTACTCCCTTAGTTTAATTTAAATAGTTTAAGTAAAACGTTGATTTGTGGTGTCAAAATTATAATTAATTATTTTAAATAGTGGTATGAAAATTCTCTATACATTTAGTTAATTTGGTGTTTCTTGGAAGAAGTTCTTTAATTTGTTTAGGTTTGTTTTTGGTTAGATTTCAATTTAATATAAGTTATGTAATTGAATGAGAATTATTTTATTTTAATTCATCTCTAATTATAATAACTTTAGTGTTGGATTGAGTAAGATATTTATTTTTAAGGTTTATTTTATTTATTTCTTCCATAGTATTATTTTATAGGGGAAGCTATATAAGGGGTGATAAGTATTATAATCGATTTATATACCTAGTGCTTGCATTTGTAGCTTCCATAAGTGCTTTAATTGTAAGCCCAAATTTAGTTAGAATCTTACTTGGGTGGGATGGGTTAGGCTTAATTTCTTATGCCTTAGTGATTTTTTACCAAAATGAAAAGTCAGCTAATGCTGGTATATTAACAATTTTATCTAACCGGATTGGGGATGTAGCTATTCTTTTAAGAATTGCTCTTTTTTTTACAGTTGGAGGTTGAAATTTTTTAAGCTGAGGTTTGTATATAAGAGAAGAAAAAATTTTAATTAAGATTTTGATTTGCATTGCAGCTTCCACGAAAAGAGCTCAAATTCCATTTTCGGCTTGGCTTCCTGCTGCAATAGCAGCTCCGACTCCTGTTTCAGCTTTAGTGCATTCGTCTACATTAGTTACTGCTGGAGTTTATCTTTTAATTCGGTTTAATTCTATTTTTGGAGACTCAACTATTATAACTATAATACTTATTGTAGCATGCTCTACAATATTTATAGCCGGATTAGGAGCAAATTTTGAGTACGATTTAAAAAAAATTATTGCCCTTTCAACTCTTAGACAATTAGGTGTTATATTAAGAATCCTCTCTTTAGGGTTTTCTGACCTTGCTTTCTTTCATCTTTTAACTCATGCTTTATTTAAGGCTTTATTGTTTTTATGTGCGGGAGTAATAATTCATAATCTTAAAGACTCCCAAGATATTCGTATAATAGGAGGGTTAGTTTTAAATATACCTTTAACTAGGATATGTATAAATTTATCAAATTTAGCTTTATGTGGGATACCTTTTATAGCTGGATTTTATTCTAAAGATTTAATTTTGGAAGTTGCTTTTATGAGAAATATTAATTTTATTAGGTTTATTATATATGTTTTAGCAACAGGGCTTACTGTAAGGTATACTTTTCGTTTAATTTTTTATTCTCTAACAGGGAGATTTAATTCAGGAGCTTTAACGATAGTTCAAGATAAAAATATAATTATAAATAACCCAATAGTGATGTTAAGATTAGGCTCGATTTTTAGTGGGGCACTTTTGTCTTGGATTTTATTTCCAGAAAGGTATATAATTTGTTTAAGAAGAGGGTTTAAAAGTTTAGTTATAGTGTTATTAGCAACAGGAGCTTCTATTGGATATTTATTAAATTTTGTTAGGGTTAATGGCTCCCTTATAAGGTTAAAGTTTTATAATTACTCTGTAATTAGGGGCTCTATATGATTTTTACCTTTTTTATCAAGAATAAAGTTATGTTACTATACTTTAAAAATAAGAGGAAATTATGAAAAAATAAAAGATAAAGGGTGATCTGAGTATTATGGGGGACAAGGAGGTTTAAATTTAATTATAGAAAATAGTCGTTGACTCCAAGGAGCTCATGATAATATAATTAAGATTTATATAAAAAGTTTCTTTTTATGAGTTATTATTATGATAATTTTAGTTTGAGTATAATTTGTATAATTTAATTAGAATCTTGCGTTGAAGCTGCAAAAGTGGTTTTACCTACAAATAATTAATATGGTGCCTGACAAAAAGGGTAGTTTTGATAGAACTAATTATGTAAAATTTACTCATATTAAATTAAAAGATAAGCTAAAAAAGCTAATGGGTTCATACCCCATGAATGGGAATTTCTCTCTTTTTAATGGTTACTCCTTTTAGGGTTTTATTTCTTTCCTCATTGGTATTGGGTTTATTATTATGTGTATCTTCCAATTCTTGATTTGGGGCTTGAGCTGGATTGGAGTTAAATTTAATATCTTTTATTCCATTAATTTCTTCTAGAAATAACCAATACAGGTCTGAGGGGGCTTTAAAATATTTTTTAATTCAAGCTTTAGCTTCAATTATAATTATTTTCTCTACTTCGTTTACTTTAATATTTAGAAATTTTATTTTAATTTTTTCTTTATCTTTATTGTTAAAATTAGGAGGAGCCCCTTTCCATTTTTGGTTTCCCCAAGTTATAGAAGGGTTATCTTGAGGTCAGGCGGTTATTTTAATAACGATTCAAAAAGTCGGGCCAATATTTTTATTGACTTATCTAGTTTTTGATAGTAATAGATATATATTGATTTTTTCATCTGCTTTAATTTCTGCTATTGTAGGAGCAGTAAGGGGGTTAAACCAAACATTTTTACGTAAAATTATAGCTTTTTCTTCTATCAATCACATATCTTGAATATTTTTGGCAATAATTATAAGAGAGATTTGTTGGGTTTTATATTTTAGGGTGTATTGTTTTCTTTCAATTATAGTGATTATAAGGTTTTATTTACAACAGGCATATCATTTTTCTCATCTAATAAATAGGGGTACTCCTTTAGTTTTAAAAGCAACATCAATATTAAGATTATTTTCTATAGGAGGACTTCCTCCTTTTTTAGGGTTTATTCCAAAGTGAATTGTAATACAGGAGTTAATTATATATAAATATTTTTATTCTTTAATTTTACTTCTTTTATGTTCATTATTAACTTTATATTTTTATATTCGACTAAGAATATTGTTTTTAACTCTTTCTTTCCCTTTCAGTAGATGGAGAGTAAAAAGTCATAACACTTCTTTAATAAGACCTATACTTATGTTTATAAATTTTTCTGGAATTTTTATTCCTTCATTTTATATAGTTGCCTAAAGACTTTAAGTTAAGCAAACTAGTATCCTTCAAAGTTACCAAAAAAAGAATTCTTTTAGGTCTTAAGTTTTAGTGTTTTACACATTTTCAAATTTGCAATTTGACGTTTTTATTATTTACTATAAAACCAATAGAAAAGAAATTTCTTGTCTCTAAATTTACAATTTAGCGCCTTAACTCGGCCATTCTATCACGCAACGATGATTTTTTTCTACAAATCATAAAGATATTGGAACGTTATATTTTGTATTTGGAACTTGAGCAGGAATAGTAGGAACTTCATTAAGAATAATTATTCGAGTAGAATTAGGCCAACCAGGAAGTTTGATTGGTGATGACCAAATTTATAATGTAGTTGTTACTGCTCATGCTTTTGTTATAATTTTTTTTATGGTTATGCCAATCATAATTGGAGGGTTTGGAAATTGATTGGTTCCTTTAATATTGGGGGCTCCAGACATAGCATTTCCTCGAATAAACAATATAAGATTTTGGTTACTACCTTTTTCTTTAACGTTATTATTAACTAGAGGTATAGTAGAAAGAGGAGTTGGGACTGGTTGAACGGTGTACCCTCCTTTAGCGAGAGCAATTGCTCATGCGGGAGCTTCTGTTGACTTAGGAATTTTTTCGCTTCATTTAGCAGGAGTATCATCTATTTTAGGAGCAGTAAATTTTATAACTACAGCTATTAATATACGTAGGGTAGGTATAACTTTAGATCGGATACCTTTATTTGTCTGATCAGTATTTATTACAGCAGTTCTTCTTTTATTGTCTTTACCTGTTTTAGCAGGAGCTATTACGATACTATTAACAGATCGAAATTTAAACACCTCTTTTTTTGATCCTGCTGGAGGAGGTGACCCTATTCTGTATCAACATTTATTTTGATTTTTTGGCCATCCTGAAGTTTATATTTTAATTTTACCGGCTTTTGGGATAGTATCCCATATTGTTGTCCAAGAATCTGGTAAAAAAGAAGCTTTTGGAACTTTGGGGATAATTTATGCAATAATTGCTATTGGAGTTTTAGGGTTTGTTGTTTGAGCTCATCATATATTTACAGTTGGGATAGATGTTGATACTCGTGCATATTTTACTTCTGCTACTATAATCATTGCTGTTCCTACCGGAATCAAGATTTTTAGGTGACTAGGAACACTTCAAGGAGTACAAATAAACTATAGACCCTCTTTGTTATGAGTTTTAGGATTTATTTTTTTATTCACAGTTGGGGGTTTAACTGGGGTAGTTTTAGCTAATTCTTCTATTGATATCATATTGCATGACACTTACTATGTAGTAGCTCATTTCCACTATGTTCTTTCTATAGGAGCTGTTTTTGGTATTTTTGCTGGTATTGTTCATTGGTTTTCTTTGTTTACAGGGGTAACCTTAAATAATAAATGATTAAAAATTCATTTTTTTACAATATTTATTGGAGTAAATATAACTTTTTTTCCTCAGCATTTTTTAGGGTTAAATGGAATACCGCGACGGTATTCTGACTATCCAGATGCTTATAGAGCTTGAAATATATTATCTTCTGTTGGATCAATTATTTCTTTGGTAGCAGTTTTAGGGTTTGTTATTATTGTTTGAGAGGCTTTTATTATAAGACGGCCTGCAAGAAACTCATTCTTTCTTTCTTCTTCAATTGAGTGACAACATCCATATCCACCGGCTGACCATAGATATGCGGAGATTCCTTTAATTTCTAATTAGTATCTAAAATGGCAGATAGATGTGTAGGATTTAAGCTCCTATAAGGAAGAATTTCTTCTTTTAGAAATGGCGACATGGGGTTACTTAGGGTTCCAAGACAGAGCTTCTCCTTTAATAGAGCAATTAATTTTTTTTCATGACCACACTATGGTTGTATTAATTTTAATTGTAACATTTGTTGGTTATATTATATTTTGCTTAGGTTTTAATTTTTTTATCAATCGGTTTTTATTAGAAAGGCAGGAGATTGAAATTATTTGGACTGTCTTACCTGCTATTATTTTAATTTTTATTGCTTTTCCATCTCTTCGTCTTTTATACTTATTAGATGAAATTAATAACCCAAGTATTACTTTAAAGACAATAGGGCATCAATGATATTGAAGATATGAATATTCTGACTTTTTAGAGCTAGAGTTTGACTCATATATGACAAATTTAGGGGTTTCTAATTCAGAATTTCGTCTTTTAGAGGTTGATAATCGGGTTGTACTACCTATAAACTCTCAAGTTCGAGTTCTTGTAAGAGCTGCAGATGTGATTCATTCTTGGACAGTTCCAGCCTTAGGAGTTAAAGCTGATGCAGTACCTGGTCGATTAAATCAAGTTAGATTTTTTATTAACCGCCCAGGTTTGTTCTTTGGACAATGCTCAGAGATTTGTGGAGCAAACCATAGGTTTATACCAATTGTAATTGAGAGGGTTAGAATTAATTGTTTCTTAAATTGGGTTTCTTCTTACTCAGAGTCTTCATTTAGTAACTTAAATATAAGTGTAGGCCTTTTAAGCTTAAAATAGTAGTTTACTCTAAATGATTAAAAATTAGTTAATAAAATAATATAAGTTTGTCAAACTTAAGTAATTGTCTAAATATTTTTAAATGCCTCAGATATCACCTATTCTTTGAGTAAATTTATACTTTATATTTTTATTAAGATTAGCTTTAATTTTAGTAATTCAGTATTTTTTCAGGTTAAATTTAAAATCAGGTTTAAAGGAGGCCATTTATTTAGGTAACGAGAAAGTTTGGAAATGATAACTAGTTTATTTTCTATTTTTGAACCTTCTTCAAGAGTTTTTTCTTTGTCTTTAAATTGGGTAGCTGTGTTTTTAGGATTAATTTACTTACCTTATATGTACTGGGCCTCTCCTTCTCGTTGGGTAGTAGGATGAATAAAATTAAGTGGGGTCTTATACAACGAATTTAAGGTAATCTTAGGGGGCAAGAGGTTAGGATTTACTATTTTATTTATTTCTTTGTTTGTATTGATTGGATTTAATAATTCTTTAGGACTTTTACCTTATATTTTTACAAGGTCAAGTCATTTAGCAATAACTTTATCTTTAGCATTTCCTTTATGAGTAACTTTTATAATTTTTGGGTGGATTAATCATACTCAACATATATTTGCACATTTAGTCCCTCAGGGTACTCCCAGAGTATTAATGCCTTTTATAGTTTTAATTGAGACAATTAGAAATATTATTCGACCAGGAACTTTAGCAGTTCGGTTAGCTGCTAATATAATTGCAGGACATCTTTTATTAAGATTACTAGGTAATATGGGGCCTGTTATACCATTAAAAATTCTTTGAGTTCTTGTGATTCTTCAAATTCTTCTTTTGTTATTAGAATCTGCTGTTGCATTGATTCAGTCTTATGTATTTGCAATTTTAAGGACATTATATGTCAGAGAGGTTAACTAATGACATCCCACAGACACCATGCGTATCATTTAGTAGATATAAGACCCTGACCTTTGACTGGGTCAGTAAGAGCAATAATATTAACTACCGGTTTAATTAAGTGGTTTCATCAATTTAGTGCAGATTTATTATACCTTAGATTTATCAGTATTATTTTGACTATAATTCAATGGTGACGAGATGTAGTTCGAGAAGGAACCTATCAAGGAATCCACACTCAAGTTGTTATAAGAGGACTACGATGAGGGATAATTTTATTTATTGTATCAGAAGTACTTTTTTTCTTTTCTTTTTTTTGAGCTTTTTTTCATAGGAGGTTGTCTCCTGTAGTAGAAGTAGGAAGTCTTTGGCCTCCTAAAGGAATCCAACCGTTTAATCCCTTTGGTATCCCTTTATTAAACACAACAATTTTACTATCTTCAGGGGCTACAGTAACTTGGGCCCATCATGCAATTTTAAGTTCAAATCATTTAGAAGCTTTACAAAGGTTAATGCTAACTGTAATATTAGGATTATATTTTACAAGATTACAGGCTTTTGAATATATAGAAGCTTCTTTTTCAATTGCAGATTCTGTATACGGCTCTACTTTTTTTGTTGCAACAGGATTTCATGGACTTCATGTGATTATTGGGTCTTCTTTCTTAAGAGTTTGTCTTTATCGATTATATAAGTGTCACTTTTCTTCTTTTCATCACTTTGGGTTTGAAGCAGCAGCTTGGTACTGACATTTTGTTGATGTAGTATGGCTTTTCCTTTATGTATTTATTTATTGATGAGGAGGTTAATTTTTTAGTATAAATTGTATATTTGACTTCCAATCAAAAGGTCTAGAGTTAGAAAAATTAATTTTTATTATAACATTAATACTTACGTTAACATTAATTATTAGAATAGTTATTATACTAGTATCTTCTTTAATTTCAAAAAAAGTAATTAGAGACCGTGAAAAAGGATCCCCCTTTGAATGTGGATTTGACCCCAAAGGAAGAGCACGACTACCTTTCTCGCTACGGTTTTTTTTAATTACTGTGATTTTTTTAATTTTTGATGTAGAAATTACTTTGTTGATACCGTTAGCATTTATTTTAATGCTAACTAACGTGTTTACTTGAGTTTGTTCTGGGCTTAGATTTTTATTGATTTTATTAGTAGGTCTTTATTATGAATGAAGACAGGGGGCTTTAGAGTGAAGTGATTAAAAGAATCGTAGTCAAGTATGATTTATGATTTGCAATCATAAGGTGTTCAAGGAACTGATTTTAATTAGAAAGCGAAGATGATTGCGTTTAGTTTCGGCCTAAATTTTGGTTTATACCTCTAATTTGTTTTTAAGGTGTAGAACACGTTACATTTTCACTGTAAAGTTGAAAAATTAATATTTTTCTAAAAATT
